# Supplementary material for: Bacterial divergence among the interconnected habitats of a High Arctic Lake
Source: FEMS Microbiol Ecol. 2025 Nov 18;101(12):fiaf115. doi: 10.1093/femsec/fiaf115 (PMC12663089; doi:10.1093/femsec/fiaf115)
Supplement: fiaf115_Supplemental_Files [file fiaf115_supplemental_files.zip]

Archive with 2 entries (2 files):
- Blackburn-Desbiens_et_al._Supplementary_Data.docx
- Blackburn-Desbiens_et_al._Supplementary_Data_caption.docx
